# Supplementary material for: The Ca2+–NO–ROS Crosstalk Induced by Arachidonic Acid in Human Lung Fibroblasts: Implications for Pulmonary Fibrosis
Source: Int J Mol Sci. 2026 Apr 30;27(9):4016. doi: 10.3390/ijms27094016 (PMC13163408; doi:10.3390/ijms27094016)
Supplement: Supplementary file 1 [file ijms-27-04016-s001.zip]

Archive with 9 entries (9 files):
- Figure S4_proofreading.pdf
- Figure S5_proofreading.pdf
- Figure S6_proofreading.pdf
- Figure S7_proofreading.pdf
- Figure S8_proofreading.pdf
- Figure S9_proofreading.pdf
- Figure S1_proofreading.pdf
- Figure S2_proofreading.pdf
- Figure S3_proofreading.pdf
